# Supplementary material for: Causal associations between severe COVID-19 and diseases of seven organs: a proteome-wide mendelian randomization study
Source: Front Genet. 2024 Aug 13;15:1421824. doi: 10.3389/fgene.2024.1421824 (PMC11347274; doi:10.3389/fgene.2024.1421824)
Supplement: Supplementary file 5 [file Table1.XLSX]

## Sheet: Sheet1
STable 1. All organ-related diseases and their MR results
phenotype	IVW	radial IVW
Lung
Asthma-related pneumonia	0.217	0.217
Influenza and pneumonia	0.055	0.055
Bacterial pneumoniae	0.414	0.414
Viral pneumonia	0.707	0.707
Pneumonia due to Streptococcus pneumoniae	0.041	0.041
All pneumoniae	0.021	0.021
Viral pneumonia (unknown virus, not influenza)	0.465	0.465
Viral pneumonia (known virus, not influenza)	0.293	0.293
Pneumonia due to other infectious organisms, not elsewhere classified	0.187	0.187
All influenza (not pneumonia)	0.264	0.264
Cytomegaloviral pneumonitis	0.188	0.188
Pneumonitis due to solids and liquids	0.214	0.214
Hypersensitivity pneumonitis due to organic dust	0.635	0.635
Respiratory disorders in diseases classified elsewhere	0.576	0.634
Interstitial lung disease endpoints	0.256	0.436
Idiopathic pulmonary fibrosis	0.519	0.329
COPD/asthma/ILD related infections	0.438	0.438
ILD-related respiratory insufficiency	0.562	0.902
Lung transplantation	0.461	0.461
Lung diseases due to external agents	0.839	0.839
Abscess of lung	0.715	0.293
Continuous positive airway pressure	0.268	0.268
Rheumatoid lung disease	0.372	0.372
Congenital malformations of lung	0.462	0.462
Non-invasive ventilation	0.628	0.628
Atypical mycobacterium lung infection	0.362	0.362
Polyarteritis with lung involvement [Churg-Strauss]/EGPA	0.52	0.52
ILD related to systemic autoimmune disease	0.896	0.896
ILD and respiratory illness in diseases classified elsewhere	0.902	0.902
Acute drug-induced interstitial lung disorder	0.212	0.212
Spleen
Diseases of spleen	0.921	0.921
Infarction of spleen	0.609	0.169
Other and unspecified diseases of spleen	0.662	0.377
Cyst of spleen	0.047	0.047
Hypersplenism	0.58	0.747
Testis
Seminoma of testis (controls excluding all cancers)	None	None
Malignant neoplasm of testis (controls excluding all cancers)	None	None
Torsion of testis	None	None
Benign neoplasm: Testis	None	None
Non-seminoma of testis (controls excluding all cancers)	None	None
Orchitis and epididymitis	None	None
Heart
Pericarditis	0.41
Other diseases of pericardium	0.694
Myocardial infarction, strict	0.934
Myocarditis	0.694
Complications following myocardial infarction	0.729
Hard cardiovascular diseases	0.481
Respiratory and cardiovascular disorders specific to the perinatal period	0.123
Cardiovascular disorders originating in the perinatal period	0.024
Cardiovascular diseases (excluding rheumatic etc)	0.791
Other heart diseases	0.496
Heart failure and antihypertensive medication	0.784
Cardiomyopathy (excluding other)	0.77
Heart failure and hypertrophic cardiomyopathy	0.44
Heart failure and bmi 25plus	0.916
Congenital malformations of heart and great arteries	0.741
Heart failure and coronary heart disease	0.922
Ischaemic heart disease, wide definition	0.815
Major coronary heart disease event	0.901
Hypertensive Heart Disease	0.417
Familial hypercholesterolemia, with ischemic heart disease	0.088
Heart failure,strict (more control exclusions)	0.706
Heart failure,strict	0.96
Valvular heart disease excluding rheumatic fever	0.595
All-cause Heart Failure	0.94
Other congenital malformations of heart	0.782
Benign neoplasm: Heart	0.577
Secondary right heart disease	0.924
Rheumatic heart disease, other	0.355
Rheumatic fever with heart involvement	0.453
Rheumatic fever incl heart disease	0.662
Other or ill-defined heart diseases	0.594
Liver
Chronic hepatitis, not elsewhere classified	0.053	0.053
Chronic hepatitis NAS	0.045	0.121
Nonalcoholic steatohepatitis	0.669	0.36
Cytomegaloviral hepatitis	0.987	0.987
Viral hepatitis	0.604	0.604
Acute hepatitis B	0.982	0.982
Acute hepatitis A	0.829	0.551
Congenital malformations of gallbladder, bile ducts and liver	0.865	0.426
Diseases of liver	0.0384	0.0384
Other diseases of liver	0.174	0.174
Alcoholic liver disease	0.842	0.842
Fibrosis and cirrhosis of liver	0.334	0.334
Nonalcoholic fatty liver disease	0.841	0.841
Other inflammatory liver diseases	0.326	0.1
Toxic liver disease	0.653	0.772
Liver disorders in diseases classified elsewhere	0.198	0.198
Benign neoplasm: Liver/bile ducts	0.819	0.819
Thyroid
Subacute thyroiditis	0.727	0.871
Thyroiditis	0.986	0.986
Autoimmune thyroiditis	0.407	0.809
Thyroiditis, unspecified	0.963	0.505
Chronic thyroiditis	0.177	0.177
Drug-induced thyroiditis	0.282	0.765
Acute thyroiditis	0.376	0.376
Hypothyroidism, strict autoimmune	0.062	0.0027
Disorders of the thyroid gland	0.046	0.008
Nontoxic goitre/thyroid nodule	0.62	0.62
Hypothyroidism, drug reimbursement	0.4	0.828
Hyperparathyroidism	0.428	0.863
Papillary adenocarcinoma of thyroid gland (controls excluding all cancers)	0.316	0.316
Autoimmune hyperthyroidism	0.189	0.488
Disorders of parathyroid gland	0.493	0.896
Thyrotoxicosis with toxic single thyroid nodule	0.635	0.635
Congenital iodine-deficiency syndrome/hypothyroidism	0.654	0.654
Nontoxic single thyroid nodule	0.536	0.536
Disorder of thyroid, unspecified	0.419	0.419
Hypoparathyroidism	0.511	0.511
Benign neoplasm of thyroid gland	0.914	0.914
Benign neoplasm: Parathyroid gland	0.056	0.056
Thyroid crisis or storm	0.168	0.35
Disorders of parathyroid gland, other and/or unspecified	0.915	0.915
Hypothyroidism, autoimmune, DX-based	0.512	0.479
Hypothyroidism due to medicaments and other exogenous substances	0.699	0.699
Postinfectious hypothyroidism	0.458	0.458
Follicular adenocarcinoma of thyroid gland (controls excluding all cancers)	0.488	0.488
Graves disease, strict definition	0.08	0.011
Graves ophthalmopathy	0.72	0.118
Graves ophthalmopathy, strict	0.708	0.72
Kidney
Glomerulonephritis	0.608	0.77
Acute tubulo-interstitial nephritis	0.867	0.867
IgA nephropathy (IgA glomerulonephritis)	0.361	0.339
Henoch-Schnlein purpura nephritis(HSPN)	0.308	0.308
Chronic tubulo-interstitial nephritis	0.067	0.067
Tubulo-interstitial nephritis, not specified as acute or chronic	0.367	0.367
Malignant neoplasm of kidney, except renal pelvis (controls excluding all cancers)	0.968	0.968
Vertebral, anorectal, cardiavascular, thracheoesophagial, renal and limb anomaly	0.23	0.23
Renal failure	0.12	0.229
Renal tubulo-interstitial diseases	0.342	0.113
Hypertensive Renal Disease	0.483	0.79
Benign neoplasm: Adrenal gland	0.972	0.972
Disorders resulting from impaired renal tubular function	0.373	0.373
Acute renal failure	0.694	0.965
Renal agenesis and other reduction defects of kidney	0.754	0.754
Congenital obstructive defects of renal pelvis and congenital malformations of ureter	0.337	0.337
Other renal tubulo-interstitial diseases	0.799	0.755
Renal tubulo-interstitial disorders in diseases classified elsewhere	0.72	0.913
Unspecified renal colic	0.594	0.594
Gout due to impairment of renal function	0.671	0.368
Disorders of adrenal gland, other and/or unspecified	0.749	0.837
Malignant neoplasm of renal pelvis (controls excluding all cancers)	0.924	0.924
Malignant neoplasm of adrenal gland (controls excluding all cancers)	0.48	0.824
Calculus of kidney and ureter	0.877	0.714
Cystic kidney disease	0.031	0.145
Kidney transplant status	0.639	0.639
Chronic kidney disease	0.2	0.083
Benign neoplasm: Kidney	0.997	0.997
Cyst of kidney	0.28	0.048
Clear cell adenocarcinoma of kidney (controls excluding all cancers)	0.627	0.531
Other congenital malformations of kidney	0.82	0.955
Unspecified contracted kidney	0.371	0.658
Small kidney of unknown cause	0.107	0.107
Unspecified kidney failure	0.604	0.459
Other specified disorders of kidney and ureter	0.398	0.042
Other disorders of kidney and ureter	0.121	0.0243
Adenocarcinoma and Papillary adenocarcinoma of kidney (controls excluding all cancers)	0.205	0.355
Chromophobe cell carcinoma of kidney (controls excluding all cancers)	0.502	0.502
heart-related diseases where the number of SNPs was too small to use the radial IVW method, all used the IVW method.
testis-related diseases could not be screened for usable SNPs in this study.
